# Supplementary material for: Heracleum sosnowskyi seed development under the effect of exogenous application of GA3
Source: PeerJ. 2019 May 9;7:e6906. doi: 10.7717/peerj.6906 (PMC6511387; doi:10.7717/peerj.6906)
Supplement: File S1 [file peerj-07-6906-s001.xlsx]

## Sheet: Treatment with TIBA
	Control	Number of sown seeds	Number of germinated seeds	%	TIBA	Number of sown seeds	Number of germinated seeds	%	TIBA+IAA	Number of sown seeds	Number of germinated seeds	%
		100	100	100		100	29	29		100	96	96
		100	96	96		100	31	31		100	98	98
		100	97	97		100	29	29		100	96	96
		100	98	98		100	29	29		100	95	95
		100	100	100		100	31	31		100	96	96
		100	99	99		100	30	30		100	97	97
		100	97	97						100	95	95
										100	96	96
										100	96	96
							Control	TIBA	TIBA+IAA
						Mean	98.1429	29.8333	96.1111
	Control	TIBA	TIBA+IAA			Standard Error	0.594762	0.401386	0.30932
	100	29	96			Median	98	29.5	96
	96	31	98			Mode	100	29	96
	97	29	96			Standard Deviation	1.57359	0.983192	0.927961
	98	29	95			Sample Variance	2.47619	0.966667	0.861111
	100	31	96			Kurtosis	-1.68373	-2.39001	1.35395
	99	30	97			Skewness	0.0366628	0.455939	0.943549
	97		95			Range	4	2	3
			96			Minimum	96	29	95
			96			Maximum	100	31	98
						Sum	687	179	865
						Count	7	6	9
						Confidence Level(95,0%)	1.45533	1.0318	0.713294

## Sheet: GA treatment
			c.b. - covering bags
	Control	Number of sown seeds	Number of germinated seeds	%	GA3 0,7mM+c.b.	Number of sown seeds	Number of germinated seeds	%	GA3 0,7 Mm	Number of sown seeds	Number of germinated seeds	%	GA3 0,14 Mm +c.b.	Number of sown seeds	Number of germinated seeds	%	GA3 0,14 Mm	Number of sown seeds	Number of germinated seeds	%	GA3 0,28 mM +c.b.	Number of sown seeds	Number of germinated seeds	%	GA3 0,28 Mm	Number of sown seeds	Number of germinated seeds	%	GA3 0,43 mM+c.b.	Number of sown seeds	Number of germinated seeds	%	GA3 0,43 Mm	Number of sown seeds	Number of germinated seeds	%
		100	100	100		100	23	23		100	49	49		100	39	39		100	37	37		100	7	7		100	35	35		100	15	15		100	13	13
		100	96	96		100	22	22		100	46	46		100	40	40		100	43	43		100	8	8		100	37	37		100	20	20		100	20	20
		100	97	97		100	23	23		100	48	48		100	41	41		100	65	65		100	7	7		100	33	33
		100	98	98		100	24	24		100	48	48										100	7	7		100	50	50
		100	99	99		100	23	23		100	47	47
														Control	GA3 0,7 mM	GA3 0,7 mM+c.b.	GA3 0,14 Mm	GA3 0,14 mM+c.b.	GA3 0,28 Mm	GA3 0,28 mM +c.b.	GA3 0,43 Mm	GA3 0,43 mM+c.b.
	Control	GA3 0,7 Mm	GA3 0,7mM+c.b.	GA3 0,14 Mm	GA3 0,14 Mm +c.b.	GA3 0,28 Mm	GA3 0,28 mM +c.b.	GA3 0,43 Mm	GA3 0,43 mM+c.b.				Mean	98	47.6	23	48.3333	40	38.75	7.25	16.5	17.5
	100	49	23	37	39	35	7	13	15				Standard Error	0.707107	0.509902	0.316228	8.51143	0.57735	3.83786	0.25	3.5	2.5
	96	46	22	43	40	37	8	20	20				Median	98	48	23	43	40	36	7	16.5	17.5
	97	48	23	65	41	33	7						Mode	#N/A	48	23	#N/A	#N/A	#N/A	7	#N/A	#N/A
	98	48	24			50	7						Standard Deviation	1.58114	1.14018	0.707107	14.7422	1	7.67572	0.5	4.94975	3.53553
	99	47	23										Sample Variance	2.5	1.3	0.5	217.333	1	58.9167	0.25	24.5	12.5
													Kurtosis	-1.2	-0.177515	2	#DIV/0!	#DIV/0!	3.13062	4	#DIV/0!	#DIV/0!
													Skewness	0	-0.404796	0	1.41491	0	1.73309	2	#DIV/0!	#DIV/0!
													Range	4	3	2	28	2	17	1	7	5
													Minimum	96	46	22	37	39	33	7	13	15
													Maximum	100	49	24	65	41	50	8	20	20
													Sum	490	238	115	145	120	155	29	33	35
													Count	5	5	5	3	3	4	4	2	2
													Largest(1)	100	49	24	65	41	50	8	20	20
													Smallest(1)	96	46	22	37	39	33	7	13	15
													Confidence Level(95,0%)	1.96324	1.41571	0.877989	36.6217	2.48414	12.2138	0.795612	44.4717	31.7655
